# Supplementary material for: Analysis of treatment options and survival outcomes for patients with localized prostate cancer: a focus on androgen deprivation therapy
Source: Front Oncol. 2025 Oct 31;15:1708823. doi: 10.3389/fonc.2025.1708823 (PMC12616373; doi:10.3389/fonc.2025.1708823)
Supplement: Supplementary file 1 [file DataSheet1.csv]

	ID	OS	OST	DSS	DSST	PFS	PFST	age	PSA	fPSA	Gleason	ISUP	ISUP2	ISUP3	Bicalutamide	Apalutamide	Enzalutamide	Rivaroxaban	Darolutamide	Leuprorelin	Goserelin	Orchiectomy	NSAA	LHRHa	height	weight	BMI	PM	HBP	DM	CAD	CI	CS	PYS	alcohol	group
1	2	1	1309	0	1309	0	1309	78	55.01	28.3	3+4	2	1	1	Yes	No	No	No	No	No	No	Yes	Yes	No	170	61	21.1072664359862	No	Yes	No	No	No	No	No	No	ADT
2	9	1	2384	0	2384	1	121	72	87.3	8.787	4+4	4	2	2	Yes	No	No	No	No	No	No	Yes	Yes	No	160	46	17.96875	No	Yes	Yes	No	No	Yes	Yes	Yes	ADT
3	11	0	3580	0	3580	1	2181	67	273.5	21.8	4+5	5	2	2	Yes	No	No	No	No	No	No	Yes	Yes	No	170	70	24.2214532871972	No	No	No	No	No	No	No	No	ADT
4	15	1	2297	0	2297	0	2297	78	83.37	51.95	3+3	1	1	1	Yes	No	No	No	No	No	No	Yes	Yes	No	160	82	32.03125	No	No	No	No	No	No	No	No	ADT
5	24	1	183	0	183	0	183	85	58.42	27.68	4+3	3	2	1	Yes	No	No	No	No	No	No	Yes	Yes	No	172	75	25.3515413737155	No	Yes	No	No	Yes	Yes	Yes	Yes	ADT
6	50	0	1734	0	1734	0	1734	82	46.74	8.787	3+3	1	1	1	Yes	No	No	No	No	No	No	Yes	Yes	No	163	61	22.9590876585494	No	Yes	No	No	Yes	No	No	No	ADT
7	61	1	2626	1	2626	1	2460	76	4.3	51.95	3+4	2	1	1	Yes	No	No	No	No	Yes	No	Yes	Yes	Yes	172	61	20.619253650622	No	Yes	No	No	Yes	No	No	No	ADT
8	65	1	195	1	195	1	156	74	110	21.8	5+4	5	2	2	Yes	No	No	No	No	No	No	Yes	Yes	No	172	65	21.9713358572201	No	No	No	No	No	No	No	No	ADT
9	76	1	385	0	385	0	385	79	58.42	9.5	4+5	5	2	2	Yes	No	No	No	No	Yes	No	Yes	Yes	Yes	170	85	29.4117647058824	No	No	No	No	No	No	No	No	ADT
10	80	1	657	0	657	1	561	77	20	1.51	3+4	2	1	1	Yes	No	No	No	No	No	Yes	Yes	Yes	Yes	165	50	18.3654729109275	No	Yes	No	Yes	No	No	No	No	ADT
11	14	1	5045	0	5045	0	5045	71	40.4	4.11	3+3	1	1	1	No	No	No	No	No	No	No	Yes	No	No	160	60	23.4375	Yes	No	No	No	No	No	No	No	ADT
12	30	1	920	0	920	0	920	82	83.37	4.05	3+4	2	1	1	No	No	No	No	No	No	No	Yes	No	No	172	60	20.2812330989724	No	Yes	No	No	Yes	Yes	Yes	No	ADT
13	39	1	992	0	992	1	912	69	16.6	27.68	4+4	4	2	2	No	No	No	No	No	No	No	Yes	No	No	175	85	27.7551020408163	No	No	No	No	No	Yes	Yes	No	ADT
14	43	1	554	1	554	1	554	78	107	27.68	5+5	5	2	2	No	No	No	No	No	No	No	Yes	No	No	175	65	21.2244897959184	No	No	No	No	No	No	No	No	ADT
15	64	1	2075	0	2075	1	1654	80	150	9.1	4+4	4	2	2	No	No	No	No	No	No	No	Yes	No	No	172	50	16.901027582477	No	No	No	No	Yes	No	No	No	ADT
16	68	1	1394	0	1394	0	1394	77	58.42	4.05	3+4	2	1	1	No	No	No	No	No	No	No	Yes	No	No	172	85	28.7317468902109	No	Yes	No	No	No	No	No	No	ADT
17	70	1	2637	0	2637	0	2637	77	59.6	21.8	3+3	1	1	1	No	No	No	No	No	No	No	Yes	No	No	172	85	28.7317468902109	No	Yes	No	No	No	No	No	No	ADT
18	71	1	3748	0	3748	0	3748	67	112.9	28.3	4+3	3	2	1	No	No	No	No	No	No	No	Yes	No	No	160	80	31.25	No	No	No	No	No	No	No	No	ADT
19	72	1	1805	0	1805	0	1805	80	62.1	2.22	3+3	1	1	1	No	No	No	No	No	No	No	Yes	No	No	170	65	22.4913494809689	No	No	No	No	No	Yes	Yes	Yes	ADT
20	73	1	2378	0	2378	0	2378	70	9.32	2.34	4+3	3	2	1	No	No	No	No	No	No	No	Yes	No	No	160	61	23.828125	No	No	No	No	No	No	No	No	ADT
21	66	0	2894	0	2894	0	2894	86	83.5	60	4+5	5	2	2	Yes	Yes	No	No	No	Yes	Yes	No	Yes	Yes	165	70	25.7116620752984	Yes	Yes	No	No	No	No	No	No	ADT
22	29	0	2260	0	2260	0	2260	76	299.92	60	4+4	4	2	2	Yes	No	Yes	No	No	Yes	No	No	Yes	Yes	165	65	23.8751147842057	No	No	No	No	No	Yes	Yes	Yes	ADT
23	33	0	1105	0	1105	0	1105	69	75	15	4+4	4	2	2	Yes	No	No	No	Yes	Yes	No	No	Yes	Yes	176	65	20.9839876033058	Yes	No	No	No	No	Yes	Yes	Yes	ADT
24	1	0	1909	0	1909	0	1909	83	43.44	4.05	3+4	2	1	1	Yes	No	No	No	No	No	No	No	Yes	No	172	60	20.2812330989724	No	Yes	No	No	No	Yes	Yes	Yes	ADT
25	3	0	1269	0	1269	0	1269	70	4.28	4.207	3+3	1	1	1	Yes	No	No	No	No	Yes	No	No	Yes	Yes	172	77	26.0275824770146	No	No	Yes	No	No	Yes	Yes	Yes	ADT
26	4	1	457	0	457	0	457	79	8.987	2.34	3+3	1	1	1	Yes	No	No	No	No	Yes	No	No	Yes	Yes	168	53	18.7783446712018	No	No	No	No	No	No	No	No	ADT
27	5	1	63	0	63	0	63	75	49.4	4.74	4+5	5	2	2	Yes	No	No	No	No	Yes	No	No	Yes	Yes	173	65	21.7180660897457	No	Yes	Yes	No	No	Yes	Yes	Yes	ADT
28	6	0	998	0	998	0	998	68	24.1	1.54	4+5	5	2	2	Yes	No	No	No	No	Yes	No	No	Yes	Yes	169	83	29.0606071215994	No	No	No	No	No	Yes	Yes	Yes	ADT
29	7	0	369	0	369	0	369	84	6.92	1.74	3+3	1	1	1	Yes	No	No	No	No	Yes	No	No	Yes	Yes	170	45	15.5709342560554	No	No	Yes	No	No	No	No	No	ADT
30	10	1	1212	1	1212	1	841	72	14.22	1.42	3+3	1	1	1	Yes	No	No	No	No	Yes	No	No	Yes	Yes	172	70	23.6614386154678	No	No	No	No	No	No	No	No	ADT
31	12	0	2531	0	2531	0	2531	81	67.33	9.5	4+3	3	2	1	Yes	No	No	No	No	Yes	No	No	Yes	Yes	170	65	22.4913494809689	No	No	No	No	No	Yes	Yes	No	ADT
32	16	1	1169	0	1169	0	1169	73	27.51	3.67	3+3	1	1	1	Yes	No	No	No	No	Yes	No	No	Yes	Yes	160	46	17.96875	No	Yes	No	Yes	No	Yes	Yes	Yes	ADT
33	17	1	856	0	856	0	856	84	35.4	3.43	4+5	5	2	2	Yes	No	No	No	No	Yes	No	No	Yes	Yes	168	49	17.3611111111111	Yes	Yes	No	No	No	No	No	No	ADT
34	18	0	373	0	373	0	373	67	8.33	1.25	3+3	1	1	1	Yes	No	No	No	No	Yes	No	No	Yes	Yes	178	78	24.6181037747759	No	No	No	No	No	No	No	No	ADT
35	19	0	2301	0	2301	0	2301	81	98.3	51.95	4+3	3	2	1	Yes	No	No	No	No	Yes	No	No	Yes	Yes	160	85	33.203125	No	Yes	Yes	Yes	No	No	No	No	ADT
36	20	1	212	0	212	0	212	78	89.01	8.787	3+3	1	1	1	Yes	No	No	No	No	Yes	No	No	Yes	Yes	168	63	22.3214285714286	No	Yes	No	No	No	No	No	No	ADT
37	21	1	1750	0	1750	0	1750	76	21.23	3.33	3+3	1	1	1	Yes	No	No	No	No	Yes	No	No	Yes	Yes	160	65	25.390625	No	Yes	No	No	No	No	No	No	ADT
38	22	0	1553	0	1553	0	1553	72	20	4.74	4+5	5	2	2	Yes	No	No	No	No	No	Yes	No	Yes	Yes	172	75	25.3515413737155	No	Yes	Yes	No	No	Yes	Yes	No	ADT
39	23	1	930	0	930	0	930	66	12.3	1.51	4+5	5	2	2	Yes	No	No	No	No	Yes	No	No	Yes	Yes	172	65	21.9713358572201	No	Yes	Yes	No	Yes	Yes	Yes	Yes	ADT
40	25	1	2554	0	2554	0	2554	81	28.6	4.11	4+3	3	2	1	Yes	No	No	No	No	Yes	No	No	Yes	Yes	172	85	28.7317468902109	No	No	No	No	No	No	No	No	ADT
41	26	0	4695	0	4695	0	4695	73	40.4	3.67	3+4	2	1	1	Yes	No	No	No	No	No	Yes	No	Yes	Yes	173	61	20.3815697149921	No	Yes	Yes	No	No	No	No	No	ADT
42	28	1	964	1	964	1	964	66	67.03	9.84	4+3	3	2	1	Yes	No	No	No	No	Yes	No	No	Yes	Yes	172	65	21.9713358572201	No	No	No	No	No	Yes	Yes	Yes	ADT
43	31	0	1011	0	1011	0	1011	72	22.8	1.63	3+4	2	1	1	Yes	No	No	No	No	Yes	No	No	Yes	Yes	170	75	25.9515570934256	No	No	Yes	No	No	No	No	No	ADT
44	32	0	923	0	923	0	923	61	52.8	15.9	4+4	4	2	2	Yes	No	No	No	No	Yes	No	No	Yes	Yes	172	79	26.7036235803137	No	No	No	No	Yes	No	No	Yes	ADT
45	34	0	2188	0	2188	1	1548	71	37.84	3.67	3+4	2	1	1	Yes	No	No	No	No	Yes	No	No	Yes	Yes	176	65	20.9839876033058	No	No	No	No	No	Yes	Yes	No	ADT
46	35	1	1169	0	1169	0	1169	83	58.42	13.25	5+5	5	2	2	Yes	No	No	No	No	Yes	No	No	Yes	Yes	175	65	21.2244897959184	No	No	No	No	No	Yes	Yes	Yes	ADT
47	36	0	2004	0	2004	1	1602	71	126.9	13.25	4+4	4	2	2	Yes	No	No	No	No	Yes	No	No	Yes	Yes	169	50	17.5063898322888	No	No	No	No	No	Yes	Yes	No	ADT
48	37	0	577	0	577	0	577	49	29.3	7.55	4+5	5	2	2	Yes	No	No	No	No	Yes	No	No	Yes	Yes	175	60	19.5918367346939	No	No	No	No	No	No	No	No	ADT
49	38	0	884	0	884	0	884	78	17.2	1.58	4+4	4	2	2	Yes	No	No	No	No	Yes	No	No	Yes	Yes	182	80	24.1516725033209	No	No	No	No	No	No	No	No	ADT
50	40	1	90	0	90	0	90	84	7.85	0.785	3+4	2	1	1	Yes	No	No	No	No	Yes	No	No	Yes	Yes	168	86	30.4705215419501	Yes	Yes	No	No	No	Yes	Yes	Yes	ADT
51	41	0	732	0	732	0	732	73	8.33	1.52	4+4	4	2	2	Yes	No	No	No	No	Yes	No	No	Yes	Yes	175	75	24.4897959183673	No	Yes	Yes	No	No	No	No	No	ADT
52	42	1	2583	0	2583	0	2583	75	16.01	1.74	3+3	1	1	1	Yes	No	No	No	No	Yes	No	No	Yes	Yes	160	50	19.53125	No	Yes	No	No	No	No	No	No	ADT
53	45	0	2081	0	2081	0	2081	74	7.568	4.207	3+3	1	1	1	Yes	No	No	No	No	Yes	No	No	Yes	Yes	168	65	23.0300453514739	No	Yes	No	No	No	No	No	No	ADT
54	46	1	88	0	88	0	88	88	27.9	3.23	3+3	1	1	1	Yes	No	No	No	No	Yes	No	No	Yes	Yes	170	63	21.7993079584775	No	Yes	Yes	No	No	Yes	Yes	No	ADT
55	47	1	1301	1	1301	1	1189	58	126.9	9.5	4+5	5	2	2	Yes	No	No	No	No	Yes	No	No	Yes	Yes	170	80	27.681660899654	No	No	No	No	No	Yes	Yes	No	ADT
56	48	0	1273	0	1273	0	1273	72	11.12	0.77	3+3	1	1	1	Yes	No	No	No	No	Yes	No	No	Yes	Yes	170	75	25.9515570934256	No	Yes	No	Yes	Yes	Yes	Yes	Yes	ADT
57	49	1	1507	1	1507	1	281	84	83.5	13.25	4+4	4	2	2	Yes	No	No	No	No	Yes	No	No	Yes	Yes	170	50	17.3010380622837	No	Yes	No	No	Yes	Yes	Yes	No	ADT
58	51	1	461	0	461	0	461	88	16.01	1.37	3+4	2	1	1	Yes	No	No	No	No	Yes	No	No	Yes	Yes	168	53	18.7783446712018	No	No	No	Yes	No	Yes	Yes	Yes	ADT
59	52	0	761	0	761	0	761	82	224	18	4+4	4	2	2	Yes	No	No	No	No	Yes	No	No	Yes	Yes	157	63	25.5588462006572	No	Yes	No	No	Yes	No	No	No	ADT
60	53	0	2117	0	2117	0	2117	58	7.768	1.831	3+3	1	1	1	Yes	No	No	No	No	Yes	No	No	Yes	Yes	172	60	20.2812330989724	No	Yes	No	No	No	No	No	Yes	ADT
61	54	1	1214	1	1214	1	113	72	83.6	13.44	4+4	4	2	2	Yes	No	No	No	No	Yes	No	No	Yes	Yes	172	85	28.7317468902109	No	Yes	No	No	No	No	No	No	ADT
62	56	0	1019	0	1019	0	1019	80	5.33	2.22	4+4	4	2	2	Yes	No	No	No	No	No	Yes	No	Yes	Yes	150	50	22.2222222222222	No	No	No	No	No	No	No	No	ADT
63	57	1	2835	0	2835	0	2835	73	98.3	15	4+3	3	2	1	Yes	No	No	No	No	Yes	No	No	Yes	Yes	160	63	24.609375	No	No	No	No	No	No	No	No	ADT
64	58	0	2103	0	2103	0	2103	80	19.02	0.576	3+3	1	1	1	Yes	No	No	No	No	Yes	No	No	Yes	Yes	175	62	20.2448979591837	No	Yes	No	No	No	No	No	No	ADT
65	59	1	972	0	972	0	972	90	7.85	0.77	3+4	2	1	1	Yes	No	No	No	No	Yes	No	No	Yes	Yes	168	53	18.7783446712018	Yes	No	No	Yes	Yes	No	No	No	ADT
66	60	0	1460	0	1460	0	1460	64	12.46	1.27	4+4	4	2	2	Yes	No	No	No	No	Yes	No	No	Yes	Yes	165	71	26.078971533517	No	No	Yes	No	No	Yes	Yes	Yes	ADT
67	62	0	2228	0	2228	0	2228	77	112.9	8.042	4+3	3	2	1	Yes	No	No	No	No	Yes	No	No	Yes	Yes	165	60	22.038567493113	No	No	No	No	No	No	No	No	ADT
68	63	0	382	0	382	0	382	86	7.89	1.37	3+4	2	1	1	Yes	No	No	No	No	Yes	No	No	Yes	Yes	165	60	22.038567493113	Yes	No	No	Yes	Yes	Yes	Yes	No	ADT
69	67	0	2477	0	2477	0	2477	76	4.5	4.207	3+4	2	1	1	Yes	No	No	No	No	No	Yes	No	Yes	Yes	148	55	25.1095690284879	Yes	Yes	No	No	Yes	No	No	No	ADT
70	69	1	380	0	380	0	380	78	31.54	1.26	3+3	1	1	1	Yes	No	No	No	No	Yes	No	No	Yes	Yes	182	85	25.6611520347784	No	No	No	No	No	Yes	Yes	Yes	ADT
71	74	0	2578	0	2578	0	2578	79	11.04	1.58	3+4	2	1	1	Yes	No	No	No	No	Yes	No	No	Yes	Yes	170	70	24.2214532871972	No	No	No	No	No	No	No	No	ADT
72	75	0	2480	0	2480	0	2480	76	41.2	51.95	3+4	2	1	1	Yes	No	No	No	No	Yes	No	No	Yes	Yes	168	65	23.0300453514739	No	No	No	Yes	No	No	No	No	ADT
73	77	1	970	0	970	0	970	79	22.8	3.33	3+4	2	1	1	Yes	No	No	No	No	Yes	No	No	Yes	Yes	170	70	24.2214532871972	No	No	Yes	Yes	No	Yes	Yes	No	ADT
74	78	0	2133	0	2133	0	2133	73	4.8	15.9	4+4	4	2	2	Yes	No	No	No	No	Yes	No	No	Yes	Yes	170	80	27.681660899654	No	Yes	No	Yes	No	Yes	Yes	Yes	ADT
75	79	0	3306	0	3306	0	3306	77	35.4	8.042	3+3	1	1	1	Yes	No	No	No	No	No	Yes	No	Yes	Yes	165	77	28.2828282828283	No	Yes	No	No	Yes	Yes	Yes	No	ADT
76	81	0	2625	0	2625	0	2625	79	41.2	3.56	3+4	2	1	1	Yes	No	No	No	No	Yes	No	No	Yes	Yes	170	65	22.4913494809689	No	Yes	No	No	No	No	No	No	ADT
77	82	1	4635	0	4635	0	4635	79	40.4	27.68	3+4	2	1	1	Yes	No	No	No	No	No	Yes	No	Yes	Yes	172	82	27.7176852352623	Yes	Yes	Yes	Yes	Yes	No	No	No	ADT
78	83	0	552	0	552	0	552	80	6.76	1.52	4+4	4	2	2	Yes	No	No	No	No	Yes	No	No	Yes	Yes	167	70	25.0995015956112	No	Yes	No	No	No	No	No	No	ADT
79	84	0	1867	0	1867	0	1867	76	23.57	3.56	3+4	2	1	1	Yes	No	No	No	No	Yes	No	No	Yes	Yes	166	65	23.5883292204964	No	No	Yes	No	No	No	No	No	ADT
80	85	1	1357	1	1357	1	1301	84	83.5	18	4+5	5	2	2	Yes	No	No	No	No	Yes	No	No	Yes	Yes	172	74	25.013520822066	No	Yes	No	No	No	No	No	No	ADT
81	86	0	1095	0	1095	0	1095	86	6.12	0.576	4+4	4	2	2	Yes	No	No	No	No	Yes	No	No	Yes	Yes	178	85	26.8274207802045	No	Yes	No	No	No	No	No	No	ADT
82	44	0	525	0	525	1	367	68	181	11.22	5+5	5	2	2	No	Yes	No	Yes	No	No	Yes	No	Yes	Yes	170	75	25.9515570934256	No	Yes	Yes	No	No	No	No	No	ADT
83	27	0	444	0	444	0	444	73	20.8	7.55	5+4	5	2	2	No	Yes	No	No	No	Yes	No	No	Yes	Yes	170	86	29.757785467128	No	Yes	No	No	No	Yes	Yes	Yes	ADT
84	8	0	1558	0	1558	1	1345	71	16.6	4.05	3+3	1	1	1	No	No	No	No	No	No	No	No	No	No	170	60	20.7612456747405	No	No	No	No	No	Yes	Yes	No	ADT
85	13	0	403	0	403	1	110	76	87.3	9.1	4+5	5	2	2	No	No	No	No	No	Yes	No	No	No	Yes	168	63	22.3214285714286	No	No	No	No	No	No	No	No	ADT
86	55	1	2298	0	2298	0	2298	62	9.32	28.3	3+4	2	1	1	No	No	No	No	No	No	No	No	No	No	160	60	23.4375	No	No	No	No	No	No	No	No	ADT
468737	27457144	0	1095	0	1095	NA	NA	81	16.2	NA	4+3	3	1	0	NA	NA	NA	NA	NA	NA	NA	NA	NA	NA	4+3	3	NA	NA	NA	NA	NA	NA	NA	NA	NA	Surgery
660888	35783060	0	1253	0	1253	NA	NA	80	6.6	NA	4+4	4	1	1	NA	NA	NA	NA	NA	NA	NA	NA	NA	NA	4+4	4	NA	NA	NA	NA	NA	NA	NA	NA	NA	Surgery
663190	35825871	0	1229	0	1229	NA	NA	81	9	NA	4+3	3	1	0	NA	NA	NA	NA	NA	NA	NA	NA	NA	NA	4+3	3	NA	NA	NA	NA	NA	NA	NA	NA	NA	Surgery
864958	50093455	0	1046	0	1046	NA	NA	84	7	NA	3+5	4	1	1	NA	NA	NA	NA	NA	NA	NA	NA	NA	NA	3+5	4	NA	NA	NA	NA	NA	NA	NA	NA	NA	Surgery
871184	50186959	0	791	0	791	NA	NA	85	7.4	NA	4+5	5	1	1	NA	NA	NA	NA	NA	NA	NA	NA	NA	NA	4+5	5	NA	NA	NA	NA	NA	NA	NA	NA	NA	Surgery
1017354	55481193	0	548	0	548	NA	NA	80	5.1	NA	4+4	4	1	1	NA	NA	NA	NA	NA	NA	NA	NA	NA	NA	4+4	4	NA	NA	NA	NA	NA	NA	NA	NA	NA	Surgery
1107327	62863684	0	438	0	438	NA	NA	83	50	NA	4+5	5	1	1	NA	NA	NA	NA	NA	NA	NA	NA	NA	NA	4+5	5	NA	NA	NA	NA	NA	NA	NA	NA	NA	Surgery
98392	5742487	1	462	1	462	NA	NA	82	62	NA	4+4	4	1	1	NA	NA	NA	NA	NA	NA	NA	NA	NA	NA	4+4	4	NA	NA	NA	NA	NA	NA	NA	NA	NA	Surgery
133439	9216895	1	134	0	134	NA	NA	82	10	NA	5+4	5	1	1	NA	NA	NA	NA	NA	NA	NA	NA	NA	NA	5+4	5	NA	NA	NA	NA	NA	NA	NA	NA	NA	Surgery
204045	14210924	1	426	0	426	NA	NA	86	96	NA	4+5	5	1	1	NA	NA	NA	NA	NA	NA	NA	NA	NA	NA	4+5	5	NA	NA	NA	NA	NA	NA	NA	NA	NA	Surgery
314189	21589751	1	961	0	961	NA	NA	80	7.1	NA	4+4	4	1	1	NA	NA	NA	NA	NA	NA	NA	NA	NA	NA	4+4	4	NA	NA	NA	NA	NA	NA	NA	NA	NA	Surgery
336610	22054674	1	24	0	24	NA	NA	90	4.4	NA	3+4	2	0	0	NA	NA	NA	NA	NA	NA	NA	NA	NA	NA	3+4	2	NA	NA	NA	NA	NA	NA	NA	NA	NA	Surgery
344132	22163249	1	827	0	827	NA	NA	78	8	NA	5+3	4	1	1	NA	NA	NA	NA	NA	NA	NA	NA	NA	NA	5+3	4	NA	NA	NA	NA	NA	NA	NA	NA	NA	Surgery
466278	27412950	1	1083	0	1083	NA	NA	77	6.5	NA	4+3	3	1	0	NA	NA	NA	NA	NA	NA	NA	NA	NA	NA	4+3	3	NA	NA	NA	NA	NA	NA	NA	NA	NA	Surgery
511806	32659813	1	462	0	462	NA	NA	87	0.2	NA	4+4	4	1	1	NA	NA	NA	NA	NA	NA	NA	NA	NA	NA	4+4	4	NA	NA	NA	NA	NA	NA	NA	NA	NA	Surgery
572881	34503985	1	182	0	182	NA	NA	85	0.1	NA	4+3	3	1	0	NA	NA	NA	NA	NA	NA	NA	NA	NA	NA	4+3	3	NA	NA	NA	NA	NA	NA	NA	NA	NA	Surgery
625036	35227694	1	1046	1	1046	NA	NA	81	7.8	NA	4+3	3	1	0	NA	NA	NA	NA	NA	NA	NA	NA	NA	NA	4+3	3	NA	NA	NA	NA	NA	NA	NA	NA	NA	Surgery
650372	35609393	1	998	1	998	NA	NA	79	19	NA	5+4	5	1	1	NA	NA	NA	NA	NA	NA	NA	NA	NA	NA	5+4	5	NA	NA	NA	NA	NA	NA	NA	NA	NA	Surgery
685783	36252692	1	754	1	754	NA	NA	69	7.5	NA	4+4	4	1	1	NA	NA	NA	NA	NA	NA	NA	NA	NA	NA	4+4	4	NA	NA	NA	NA	NA	NA	NA	NA	NA	Surgery
687111	36278508	1	292	0	292	NA	NA	88	7.1	NA	3+4	2	0	0	NA	NA	NA	NA	NA	NA	NA	NA	NA	NA	3+4	2	NA	NA	NA	NA	NA	NA	NA	NA	NA	Surgery
690759	36345479	1	535	0	535	NA	NA	84	13.5	NA	3+3	1	0	0	NA	NA	NA	NA	NA	NA	NA	NA	NA	NA	3+3	1	NA	NA	NA	NA	NA	NA	NA	NA	NA	Surgery
718188	36821000	1	85	1	85	NA	NA	88	0.6	NA	3+3	1	0	0	NA	NA	NA	NA	NA	NA	NA	NA	NA	NA	3+3	1	NA	NA	NA	NA	NA	NA	NA	NA	NA	Surgery
781979	46660489	1	596	0	596	NA	NA	76	1	NA	4+4	4	1	1	NA	NA	NA	NA	NA	NA	NA	NA	NA	NA	4+4	4	NA	NA	NA	NA	NA	NA	NA	NA	NA	Surgery
789483	46801812	1	511	1	511	NA	NA	80	1.6	NA	3+3	1	0	0	NA	NA	NA	NA	NA	NA	NA	NA	NA	NA	3+3	1	NA	NA	NA	NA	NA	NA	NA	NA	NA	Surgery
854282	49944401	1	36	0	36	NA	NA	86	7.3	NA	3+4	2	0	0	NA	NA	NA	NA	NA	NA	NA	NA	NA	NA	3+4	2	NA	NA	NA	NA	NA	NA	NA	NA	NA	Surgery
858045	49991965	1	1168	0	1168	NA	NA	79	8.6	NA	3+4	2	0	0	NA	NA	NA	NA	NA	NA	NA	NA	NA	NA	3+4	2	NA	NA	NA	NA	NA	NA	NA	NA	NA	Surgery
880976	50319261	1	73	0	73	NA	NA	78	1.4	NA	3+3	1	0	0	NA	NA	NA	NA	NA	NA	NA	NA	NA	NA	3+3	1	NA	NA	NA	NA	NA	NA	NA	NA	NA	Surgery
964916	54734250	1	328	0	328	NA	NA	78	0.3	NA	3+3	1	0	0	NA	NA	NA	NA	NA	NA	NA	NA	NA	NA	3+3	1	NA	NA	NA	NA	NA	NA	NA	NA	NA	Surgery
966716	54758318	1	815	0	815	NA	NA	78	4.1	NA	4+5	5	1	1	NA	NA	NA	NA	NA	NA	NA	NA	NA	NA	4+5	5	NA	NA	NA	NA	NA	NA	NA	NA	NA	Surgery
969416	54794784	1	24	0	24	NA	NA	79	97.3	NA	3+3	1	0	0	NA	NA	NA	NA	NA	NA	NA	NA	NA	NA	3+3	1	NA	NA	NA	NA	NA	NA	NA	NA	NA	Surgery
970224	54805838	1	402	1	402	NA	NA	72	4.1	NA	4+4	4	1	1	NA	NA	NA	NA	NA	NA	NA	NA	NA	NA	4+4	4	NA	NA	NA	NA	NA	NA	NA	NA	NA	Surgery
977237	54898943	1	85	1	85	NA	NA	79	2.7	NA	3+4	2	0	0	NA	NA	NA	NA	NA	NA	NA	NA	NA	NA	3+4	2	NA	NA	NA	NA	NA	NA	NA	NA	NA	Surgery
977354	54901100	1	1192	0	1192	NA	NA	73	5.8	NA	4+5	5	1	1	NA	NA	NA	NA	NA	NA	NA	NA	NA	NA	4+5	5	NA	NA	NA	NA	NA	NA	NA	NA	NA	Surgery
981619	54958734	1	49	0	49	NA	NA	77	0.9	NA	3+3	1	0	0	NA	NA	NA	NA	NA	NA	NA	NA	NA	NA	3+3	1	NA	NA	NA	NA	NA	NA	NA	NA	NA	Surgery
984655	55007162	1	925	0	925	NA	NA	82	3.9	NA	3+3	1	0	0	NA	NA	NA	NA	NA	NA	NA	NA	NA	NA	3+3	1	NA	NA	NA	NA	NA	NA	NA	NA	NA	Surgery
985977	55024536	1	973	0	973	NA	NA	70	8.6	NA	4+3	3	1	0	NA	NA	NA	NA	NA	NA	NA	NA	NA	NA	4+3	3	NA	NA	NA	NA	NA	NA	NA	NA	NA	Surgery
989971	55090729	1	949	0	949	NA	NA	82	7.2	NA	3+4	2	0	0	NA	NA	NA	NA	NA	NA	NA	NA	NA	NA	3+4	2	NA	NA	NA	NA	NA	NA	NA	NA	NA	Surgery
990257	55095845	1	852	0	852	NA	NA	76	5.8	NA	4+5	5	1	1	NA	NA	NA	NA	NA	NA	NA	NA	NA	NA	4+5	5	NA	NA	NA	NA	NA	NA	NA	NA	NA	Surgery
994631	55165705	1	365	0	365	NA	NA	68	94.6	NA	5+4	5	1	1	NA	NA	NA	NA	NA	NA	NA	NA	NA	NA	5+4	5	NA	NA	NA	NA	NA	NA	NA	NA	NA	Surgery
996765	55202381	1	24	0	24	NA	NA	83	0.1	NA	3+4	2	0	0	NA	NA	NA	NA	NA	NA	NA	NA	NA	NA	3+4	2	NA	NA	NA	NA	NA	NA	NA	NA	NA	Surgery
1000937	55264882	1	779	0	779	NA	NA	72	7.9	NA	4+4	4	1	1	NA	NA	NA	NA	NA	NA	NA	NA	NA	NA	4+4	4	NA	NA	NA	NA	NA	NA	NA	NA	NA	Surgery
1003961	55300401	1	462	0	462	NA	NA	78	12.9	NA	3+3	1	0	0	NA	NA	NA	NA	NA	NA	NA	NA	NA	NA	3+3	1	NA	NA	NA	NA	NA	NA	NA	NA	NA	Surgery
1007596	55367933	1	61	0	61	NA	NA	77	0.7	NA	3+4	2	0	0	NA	NA	NA	NA	NA	NA	NA	NA	NA	NA	3+4	2	NA	NA	NA	NA	NA	NA	NA	NA	NA	Surgery
1013632	55440107	1	535	0	535	NA	NA	68	6.7	NA	4+5	5	1	1	NA	NA	NA	NA	NA	NA	NA	NA	NA	NA	4+5	5	NA	NA	NA	NA	NA	NA	NA	NA	NA	Surgery
1020199	55538553	1	170	0	170	NA	NA	77	1	NA	3+3	1	0	0	NA	NA	NA	NA	NA	NA	NA	NA	NA	NA	3+3	1	NA	NA	NA	NA	NA	NA	NA	NA	NA	Surgery
1027150	55636219	1	341	0	341	NA	NA	74	4.3	NA	3+3	1	0	0	NA	NA	NA	NA	NA	NA	NA	NA	NA	NA	3+3	1	NA	NA	NA	NA	NA	NA	NA	NA	NA	Surgery
1047893	62012244	1	1192	0	1192	NA	NA	66	8.2	NA	4+5	5	1	1	NA	NA	NA	NA	NA	NA	NA	NA	NA	NA	4+5	5	NA	NA	NA	NA	NA	NA	NA	NA	NA	Surgery
1055086	62117614	1	474	0	474	NA	NA	76	3.9	NA	3+4	2	0	0	NA	NA	NA	NA	NA	NA	NA	NA	NA	NA	3+4	2	NA	NA	NA	NA	NA	NA	NA	NA	NA	Surgery
1061956	62214622	1	669	0	669	NA	NA	71	2.9	NA	4+4	4	1	1	NA	NA	NA	NA	NA	NA	NA	NA	NA	NA	4+4	4	NA	NA	NA	NA	NA	NA	NA	NA	NA	Surgery
1084402	62516524	1	511	0	511	NA	NA	71	4.6	NA	3+3	1	0	0	NA	NA	NA	NA	NA	NA	NA	NA	NA	NA	3+3	1	NA	NA	NA	NA	NA	NA	NA	NA	NA	Surgery
1086056	62538058	1	1265	0	1265	NA	NA	77	2.6	NA	3+4	2	0	0	NA	NA	NA	NA	NA	NA	NA	NA	NA	NA	3+4	2	NA	NA	NA	NA	NA	NA	NA	NA	NA	Surgery
1086213	62539968	1	1022	0	1022	NA	NA	80	26.8	NA	3+3	1	0	0	NA	NA	NA	NA	NA	NA	NA	NA	NA	NA	3+3	1	NA	NA	NA	NA	NA	NA	NA	NA	NA	Surgery
1087116	62550357	1	341	0	341	NA	NA	79	4.6	NA	3+4	2	0	0	NA	NA	NA	NA	NA	NA	NA	NA	NA	NA	3+4	2	NA	NA	NA	NA	NA	NA	NA	NA	NA	Surgery
1087348	62553401	1	779	1	779	NA	NA	67	8.5	NA	4+5	5	1	1	NA	NA	NA	NA	NA	NA	NA	NA	NA	NA	4+5	5	NA	NA	NA	NA	NA	NA	NA	NA	NA	Surgery
1087519	62555800	1	852	0	852	NA	NA	75	0.8	NA	3+3	1	0	0	NA	NA	NA	NA	NA	NA	NA	NA	NA	NA	3+3	1	NA	NA	NA	NA	NA	NA	NA	NA	NA	Surgery
1087847	62559500	1	377	0	377	NA	NA	76	5.1	NA	3+4	2	0	0	NA	NA	NA	NA	NA	NA	NA	NA	NA	NA	3+4	2	NA	NA	NA	NA	NA	NA	NA	NA	NA	Surgery
1088219	62564138	1	1010	1	1010	NA	NA	74	17	NA	4+5	5	1	1	NA	NA	NA	NA	NA	NA	NA	NA	NA	NA	4+5	5	NA	NA	NA	NA	NA	NA	NA	NA	NA	Surgery
1088656	62570213	1	1472	0	1472	NA	NA	72	12	NA	5+4	5	1	1	NA	NA	NA	NA	NA	NA	NA	NA	NA	NA	5+4	5	NA	NA	NA	NA	NA	NA	NA	NA	NA	Surgery
1088866	62572885	1	1582	0	1582	NA	NA	76	10.2	NA	3+4	2	0	0	NA	NA	NA	NA	NA	NA	NA	NA	NA	NA	3+4	2	NA	NA	NA	NA	NA	NA	NA	NA	NA	Surgery
1091763	62613498	1	1071	1	1071	NA	NA	56	8	NA	4+5	5	1	1	NA	NA	NA	NA	NA	NA	NA	NA	NA	NA	4+5	5	NA	NA	NA	NA	NA	NA	NA	NA	NA	Surgery
1093418	62627532	1	1022	0	1022	NA	NA	73	5	NA	4+4	4	1	1	NA	NA	NA	NA	NA	NA	NA	NA	NA	NA	4+4	4	NA	NA	NA	NA	NA	NA	NA	NA	NA	Surgery
1093896	62636993	1	1326	0	1326	NA	NA	63	20.4	NA	4+4	4	1	1	NA	NA	NA	NA	NA	NA	NA	NA	NA	NA	4+4	4	NA	NA	NA	NA	NA	NA	NA	NA	NA	Surgery
1095839	62663326	1	1156	0	1156	NA	NA	69	6.8	NA	4+4	4	1	1	NA	NA	NA	NA	NA	NA	NA	NA	NA	NA	4+4	4	NA	NA	NA	NA	NA	NA	NA	NA	NA	Surgery
1095950	62664359	1	1192	0	1192	NA	NA	76	5.6	NA	3+4	2	0	0	NA	NA	NA	NA	NA	NA	NA	NA	NA	NA	3+4	2	NA	NA	NA	NA	NA	NA	NA	NA	NA	Surgery
1096131	62665572	1	730	1	730	NA	NA	62	1.4	NA	4+5	5	1	1	NA	NA	NA	NA	NA	NA	NA	NA	NA	NA	4+5	5	NA	NA	NA	NA	NA	NA	NA	NA	NA	Surgery
1098685	62718985	1	219	0	219	NA	NA	76	0.1	NA	3+3	1	0	0	NA	NA	NA	NA	NA	NA	NA	NA	NA	NA	3+3	1	NA	NA	NA	NA	NA	NA	NA	NA	NA	Surgery
1098781	62720995	1	438	0	438	NA	NA	73	0.3	NA	4+4	4	1	1	NA	NA	NA	NA	NA	NA	NA	NA	NA	NA	4+4	4	NA	NA	NA	NA	NA	NA	NA	NA	NA	Surgery
1103333	62797080	1	24	0	24	NA	NA	71	7.8	NA	3+3	1	0	0	NA	NA	NA	NA	NA	NA	NA	NA	NA	NA	3+3	1	NA	NA	NA	NA	NA	NA	NA	NA	NA	Surgery
1104431	62812797	1	414	0	414	NA	NA	79	6.8	NA	3+4	2	0	0	NA	NA	NA	NA	NA	NA	NA	NA	NA	NA	3+4	2	NA	NA	NA	NA	NA	NA	NA	NA	NA	Surgery
1104885	62821993	1	694	0	694	NA	NA	70	6	NA	3+3	1	0	0	NA	NA	NA	NA	NA	NA	NA	NA	NA	NA	3+3	1	NA	NA	NA	NA	NA	NA	NA	NA	NA	Surgery
1105406	62831862	1	328	1	328	NA	NA	70	5.3	NA	3+3	1	0	0	NA	NA	NA	NA	NA	NA	NA	NA	NA	NA	3+3	1	NA	NA	NA	NA	NA	NA	NA	NA	NA	Surgery
1106653	62849311	1	535	0	535	NA	NA	84	1.6	NA	3+4	2	0	0	NA	NA	NA	NA	NA	NA	NA	NA	NA	NA	3+4	2	NA	NA	NA	NA	NA	NA	NA	NA	NA	Surgery
1106922	62857628	1	754	1	754	NA	NA	57	18	NA	3+3	1	0	0	NA	NA	NA	NA	NA	NA	NA	NA	NA	NA	3+3	1	NA	NA	NA	NA	NA	NA	NA	NA	NA	Surgery
1107381	62864952	1	24	0	24	NA	NA	73	0.1	NA	3+3	1	0	0	NA	NA	NA	NA	NA	NA	NA	NA	NA	NA	3+3	1	NA	NA	NA	NA	NA	NA	NA	NA	NA	Surgery
1108169	62875468	1	85	0	85	NA	NA	72	0.7	NA	3+3	1	0	0	NA	NA	NA	NA	NA	NA	NA	NA	NA	NA	3+3	1	NA	NA	NA	NA	NA	NA	NA	NA	NA	Surgery
1108610	62882160	1	815	0	815	NA	NA	68	7.1	NA	3+3	1	0	0	NA	NA	NA	NA	NA	NA	NA	NA	NA	NA	3+3	1	NA	NA	NA	NA	NA	NA	NA	NA	NA	Surgery
1111262	62929604	1	803	0	803	NA	NA	72	5.4	NA	3+4	2	0	0	NA	NA	NA	NA	NA	NA	NA	NA	NA	NA	3+4	2	NA	NA	NA	NA	NA	NA	NA	NA	NA	Surgery
1111604	62934195	1	694	0	694	NA	NA	73	5.3	NA	4+3	3	1	0	NA	NA	NA	NA	NA	NA	NA	NA	NA	NA	4+3	3	NA	NA	NA	NA	NA	NA	NA	NA	NA	Surgery
1112395	62945757	1	414	0	414	NA	NA	49	13.7	NA	4+4	4	1	1	NA	NA	NA	NA	NA	NA	NA	NA	NA	NA	4+4	4	NA	NA	NA	NA	NA	NA	NA	NA	NA	Surgery
1115091	62987499	1	584	0	584	NA	NA	63	5.6	NA	3+4	2	0	0	NA	NA	NA	NA	NA	NA	NA	NA	NA	NA	3+4	2	NA	NA	NA	NA	NA	NA	NA	NA	NA	Surgery
1115550	62994343	1	572	0	572	NA	NA	70	10.8	NA	3+4	2	0	0	NA	NA	NA	NA	NA	NA	NA	NA	NA	NA	3+4	2	NA	NA	NA	NA	NA	NA	NA	NA	NA	Surgery
1121419	63081040	1	36	0	36	NA	NA	73	4.2	NA	3+4	2	0	0	NA	NA	NA	NA	NA	NA	NA	NA	NA	NA	3+4	2	NA	NA	NA	NA	NA	NA	NA	NA	NA	Surgery
1124712	63128981	1	280	1	280	NA	NA	63	39.1	NA	4+3	3	1	0	NA	NA	NA	NA	NA	NA	NA	NA	NA	NA	4+3	3	NA	NA	NA	NA	NA	NA	NA	NA	NA	Surgery
1125546	63140898	1	328	0	328	NA	NA	75	2.3	NA	5+4	5	1	1	NA	NA	NA	NA	NA	NA	NA	NA	NA	NA	5+4	5	NA	NA	NA	NA	NA	NA	NA	NA	NA	Surgery
1127877	63174190	1	36	1	36	NA	NA	78	19.6	NA	3+4	2	0	0	NA	NA	NA	NA	NA	NA	NA	NA	NA	NA	3+4	2	NA	NA	NA	NA	NA	NA	NA	NA	NA	Surgery
1132245	63219265	1	49	0	49	NA	NA	65	4.7	NA	4+3	3	1	0	NA	NA	NA	NA	NA	NA	NA	NA	NA	NA	4+3	3	NA	NA	NA	NA	NA	NA	NA	NA	NA	Surgery
699181	36500719	1	535	0	535	NA	NA	90	6	NA	3+4	2	0	0	NA	NA	NA	NA	NA	NA	NA	NA	NA	NA	3+4	2	NA	NA	NA	NA	NA	NA	NA	NA	NA	Radiotherapy
963643	54716334	1	1484	0	1484	NA	NA	88	14.9	NA	3+3	1	0	0	NA	NA	NA	NA	NA	NA	NA	NA	NA	NA	3+3	1	NA	NA	NA	NA	NA	NA	NA	NA	NA	Radiotherapy
968992	54791200	1	499	0	499	NA	NA	88	21.5	NA	3+4	2	0	0	NA	NA	NA	NA	NA	NA	NA	NA	NA	NA	3+4	2	NA	NA	NA	NA	NA	NA	NA	NA	NA	Radiotherapy
1013850	55443591	1	389	0	389	NA	NA	86	13.3	NA	3+4	2	0	0	NA	NA	NA	NA	NA	NA	NA	NA	NA	NA	3+4	2	NA	NA	NA	NA	NA	NA	NA	NA	NA	Radiotherapy
1099016	62725673	1	815	0	815	NA	NA	84	0.9	NA	4+5	5	1	1	NA	NA	NA	NA	NA	NA	NA	NA	NA	NA	4+5	5	NA	NA	NA	NA	NA	NA	NA	NA	NA	Radiotherapy
1101270	62757391	1	231	1	231	NA	NA	86	7.8	NA	5+4	5	1	1	NA	NA	NA	NA	NA	NA	NA	NA	NA	NA	5+4	5	NA	NA	NA	NA	NA	NA	NA	NA	NA	Radiotherapy
1102577	62784070	1	694	0	694	NA	NA	84	8	NA	3+3	1	0	0	NA	NA	NA	NA	NA	NA	NA	NA	NA	NA	3+3	1	NA	NA	NA	NA	NA	NA	NA	NA	NA	Radiotherapy
1106006	62841699	1	426	0	426	NA	NA	85	14.9	NA	4+3	3	1	0	NA	NA	NA	NA	NA	NA	NA	NA	NA	NA	4+3	3	NA	NA	NA	NA	NA	NA	NA	NA	NA	Radiotherapy
1107303	62863318	1	827	0	827	NA	NA	84	18	NA	3+4	2	0	0	NA	NA	NA	NA	NA	NA	NA	NA	NA	NA	3+4	2	NA	NA	NA	NA	NA	NA	NA	NA	NA	Radiotherapy
1107394	62865240	1	633	1	633	NA	NA	82	12.8	NA	4+3	3	1	0	NA	NA	NA	NA	NA	NA	NA	NA	NA	NA	4+3	3	NA	NA	NA	NA	NA	NA	NA	NA	NA	Radiotherapy
1109568	62903934	1	633	0	633	NA	NA	79	7.2	NA	3+3	1	0	0	NA	NA	NA	NA	NA	NA	NA	NA	NA	NA	3+3	1	NA	NA	NA	NA	NA	NA	NA	NA	NA	Radiotherapy
1110726	62921498	1	499	1	499	NA	NA	82	8.1	NA	4+3	3	1	0	NA	NA	NA	NA	NA	NA	NA	NA	NA	NA	4+3	3	NA	NA	NA	NA	NA	NA	NA	NA	NA	Radiotherapy
1111062	62926846	1	402	0	402	NA	NA	80	29	NA	3+4	2	0	0	NA	NA	NA	NA	NA	NA	NA	NA	NA	NA	3+4	2	NA	NA	NA	NA	NA	NA	NA	NA	NA	Radiotherapy
1111221	62929097	1	110	0	110	NA	NA	77	7.2	NA	3+3	1	0	0	NA	NA	NA	NA	NA	NA	NA	NA	NA	NA	3+3	1	NA	NA	NA	NA	NA	NA	NA	NA	NA	Radiotherapy
1111700	62935475	1	864	0	864	NA	NA	81	9.4	NA	3+4	2	0	0	NA	NA	NA	NA	NA	NA	NA	NA	NA	NA	3+4	2	NA	NA	NA	NA	NA	NA	NA	NA	NA	Radiotherapy
1112371	62945276	1	560	0	560	NA	NA	79	6.2	NA	3+3	1	0	0	NA	NA	NA	NA	NA	NA	NA	NA	NA	NA	3+3	1	NA	NA	NA	NA	NA	NA	NA	NA	NA	Radiotherapy
1112482	62946795	1	219	1	219	NA	NA	80	7.6	NA	3+4	2	0	0	NA	NA	NA	NA	NA	NA	NA	NA	NA	NA	3+4	2	NA	NA	NA	NA	NA	NA	NA	NA	NA	Radiotherapy
1112595	62948202	1	170	0	170	NA	NA	86	10.3	NA	4+4	4	1	1	NA	NA	NA	NA	NA	NA	NA	NA	NA	NA	4+4	4	NA	NA	NA	NA	NA	NA	NA	NA	NA	Radiotherapy
1114425	62976990	1	122	0	122	NA	NA	79	11.3	NA	3+4	2	0	0	NA	NA	NA	NA	NA	NA	NA	NA	NA	NA	3+4	2	NA	NA	NA	NA	NA	NA	NA	NA	NA	Radiotherapy
1114427	62977009	1	316	0	316	NA	NA	78	8.4	NA	3+3	1	0	0	NA	NA	NA	NA	NA	NA	NA	NA	NA	NA	3+3	1	NA	NA	NA	NA	NA	NA	NA	NA	NA	Radiotherapy
1114915	62985524	1	548	0	548	NA	NA	83	16.6	NA	4+5	5	1	1	NA	NA	NA	NA	NA	NA	NA	NA	NA	NA	4+5	5	NA	NA	NA	NA	NA	NA	NA	NA	NA	Radiotherapy
1115174	62988677	1	24	0	24	NA	NA	76	4.6	NA	3+3	1	0	0	NA	NA	NA	NA	NA	NA	NA	NA	NA	NA	3+3	1	NA	NA	NA	NA	NA	NA	NA	NA	NA	Radiotherapy
1116393	63005235	1	158	0	158	NA	NA	75	6.2	NA	3+3	1	0	0	NA	NA	NA	NA	NA	NA	NA	NA	NA	NA	3+3	1	NA	NA	NA	NA	NA	NA	NA	NA	NA	Radiotherapy
1118608	63035359	1	608	0	608	NA	NA	74	15.5	NA	4+4	4	1	1	NA	NA	NA	NA	NA	NA	NA	NA	NA	NA	4+4	4	NA	NA	NA	NA	NA	NA	NA	NA	NA	Radiotherapy
1119361	63048679	1	158	0	158	NA	NA	80	79.6	NA	4+4	4	1	1	NA	NA	NA	NA	NA	NA	NA	NA	NA	NA	4+4	4	NA	NA	NA	NA	NA	NA	NA	NA	NA	Radiotherapy
1119396	63049572	1	511	0	511	NA	NA	78	15.6	NA	3+3	1	0	0	NA	NA	NA	NA	NA	NA	NA	NA	NA	NA	3+3	1	NA	NA	NA	NA	NA	NA	NA	NA	NA	Radiotherapy
1119597	63054039	1	535	0	535	NA	NA	81	34.6	NA	3+3	1	0	0	NA	NA	NA	NA	NA	NA	NA	NA	NA	NA	3+3	1	NA	NA	NA	NA	NA	NA	NA	NA	NA	Radiotherapy
1120188	63064585	1	402	0	402	NA	NA	74	7.9	NA	3+3	1	0	0	NA	NA	NA	NA	NA	NA	NA	NA	NA	NA	3+3	1	NA	NA	NA	NA	NA	NA	NA	NA	NA	Radiotherapy
1120279	63066566	1	487	0	487	NA	NA	78	9.5	NA	3+4	2	0	0	NA	NA	NA	NA	NA	NA	NA	NA	NA	NA	3+4	2	NA	NA	NA	NA	NA	NA	NA	NA	NA	Radiotherapy
1120595	63071954	1	97	0	97	NA	NA	66	5.6	NA	3+3	1	0	0	NA	NA	NA	NA	NA	NA	NA	NA	NA	NA	3+3	1	NA	NA	NA	NA	NA	NA	NA	NA	NA	Radiotherapy
1120996	63076190	1	438	0	438	NA	NA	74	22.3	NA	3+3	1	0	0	NA	NA	NA	NA	NA	NA	NA	NA	NA	NA	3+3	1	NA	NA	NA	NA	NA	NA	NA	NA	NA	Radiotherapy
1121002	63076224	1	182	0	182	NA	NA	73	5.8	NA	3+3	1	0	0	NA	NA	NA	NA	NA	NA	NA	NA	NA	NA	3+3	1	NA	NA	NA	NA	NA	NA	NA	NA	NA	Radiotherapy
1121519	63082121	1	328	0	328	NA	NA	81	6.4	NA	4+3	3	1	0	NA	NA	NA	NA	NA	NA	NA	NA	NA	NA	4+3	3	NA	NA	NA	NA	NA	NA	NA	NA	NA	Radiotherapy
1121522	63082128	1	377	0	377	NA	NA	80	4.6	NA	3+4	2	0	0	NA	NA	NA	NA	NA	NA	NA	NA	NA	NA	3+4	2	NA	NA	NA	NA	NA	NA	NA	NA	NA	Radiotherapy
1121816	63084823	1	438	0	438	NA	NA	73	8	NA	3+3	1	0	0	NA	NA	NA	NA	NA	NA	NA	NA	NA	NA	3+3	1	NA	NA	NA	NA	NA	NA	NA	NA	NA	Radiotherapy
1122241	63092637	1	353	0	353	NA	NA	68	9.5	NA	3+3	1	0	0	NA	NA	NA	NA	NA	NA	NA	NA	NA	NA	3+3	1	NA	NA	NA	NA	NA	NA	NA	NA	NA	Radiotherapy
1122635	63102429	1	450	0	450	NA	NA	78	8.9	NA	5+4	5	1	1	NA	NA	NA	NA	NA	NA	NA	NA	NA	NA	5+4	5	NA	NA	NA	NA	NA	NA	NA	NA	NA	Radiotherapy
1122820	63104846	1	134	0	134	NA	NA	80	6.1	NA	4+4	4	1	1	NA	NA	NA	NA	NA	NA	NA	NA	NA	NA	4+4	4	NA	NA	NA	NA	NA	NA	NA	NA	NA	Radiotherapy
1122844	63105043	1	377	0	377	NA	NA	84	10.3	NA	4+4	4	1	1	NA	NA	NA	NA	NA	NA	NA	NA	NA	NA	4+4	4	NA	NA	NA	NA	NA	NA	NA	NA	NA	Radiotherapy
1122855	63105144	1	304	0	304	NA	NA	75	12	NA	5+4	5	1	1	NA	NA	NA	NA	NA	NA	NA	NA	NA	NA	5+4	5	NA	NA	NA	NA	NA	NA	NA	NA	NA	Radiotherapy
1122921	63106556	1	292	0	292	NA	NA	77	5.4	NA	5+4	5	1	1	NA	NA	NA	NA	NA	NA	NA	NA	NA	NA	5+4	5	NA	NA	NA	NA	NA	NA	NA	NA	NA	Radiotherapy
1123012	63107994	1	414	0	414	NA	NA	75	11.6	NA	5+4	5	1	1	NA	NA	NA	NA	NA	NA	NA	NA	NA	NA	5+4	5	NA	NA	NA	NA	NA	NA	NA	NA	NA	Radiotherapy
1123127	63110105	1	511	0	511	NA	NA	63	8.2	NA	5+4	5	1	1	NA	NA	NA	NA	NA	NA	NA	NA	NA	NA	5+4	5	NA	NA	NA	NA	NA	NA	NA	NA	NA	Radiotherapy
1123302	63111648	1	353	0	353	NA	NA	75	5.8	NA	4+4	4	1	1	NA	NA	NA	NA	NA	NA	NA	NA	NA	NA	4+4	4	NA	NA	NA	NA	NA	NA	NA	NA	NA	Radiotherapy
1123438	63113137	1	280	0	280	NA	NA	66	7.6	NA	3+4	2	0	0	NA	NA	NA	NA	NA	NA	NA	NA	NA	NA	3+4	2	NA	NA	NA	NA	NA	NA	NA	NA	NA	Radiotherapy
1123540	63114690	1	487	0	487	NA	NA	50	21.1	NA	5+4	5	1	1	NA	NA	NA	NA	NA	NA	NA	NA	NA	NA	5+4	5	NA	NA	NA	NA	NA	NA	NA	NA	NA	Radiotherapy
1123581	63114990	1	122	0	122	NA	NA	78	6.8	NA	4+3	3	1	0	NA	NA	NA	NA	NA	NA	NA	NA	NA	NA	4+3	3	NA	NA	NA	NA	NA	NA	NA	NA	NA	Radiotherapy
1123603	63115434	1	328	0	328	NA	NA	73	16	NA	3+3	1	0	0	NA	NA	NA	NA	NA	NA	NA	NA	NA	NA	3+3	1	NA	NA	NA	NA	NA	NA	NA	NA	NA	Radiotherapy
1123632	63115845	1	170	0	170	NA	NA	72	26.8	NA	5+4	5	1	1	NA	NA	NA	NA	NA	NA	NA	NA	NA	NA	5+4	5	NA	NA	NA	NA	NA	NA	NA	NA	NA	Radiotherapy
1123754	63117193	1	341	0	341	NA	NA	76	14	NA	5+4	5	1	1	NA	NA	NA	NA	NA	NA	NA	NA	NA	NA	5+4	5	NA	NA	NA	NA	NA	NA	NA	NA	NA	Radiotherapy
1123798	63117857	1	268	0	268	NA	NA	54	50.5	NA	4+4	4	1	1	NA	NA	NA	NA	NA	NA	NA	NA	NA	NA	4+4	4	NA	NA	NA	NA	NA	NA	NA	NA	NA	Radiotherapy
1123976	63120900	1	511	0	511	NA	NA	78	9.7	NA	3+3	1	0	0	NA	NA	NA	NA	NA	NA	NA	NA	NA	NA	3+3	1	NA	NA	NA	NA	NA	NA	NA	NA	NA	Radiotherapy
1124426	63125730	1	158	0	158	NA	NA	68	11.2	NA	3+3	1	0	0	NA	NA	NA	NA	NA	NA	NA	NA	NA	NA	3+3	1	NA	NA	NA	NA	NA	NA	NA	NA	NA	Radiotherapy
1124482	63126262	1	268	0	268	NA	NA	67	58.1	NA	5+4	5	1	1	NA	NA	NA	NA	NA	NA	NA	NA	NA	NA	5+4	5	NA	NA	NA	NA	NA	NA	NA	NA	NA	Radiotherapy
1124522	63126798	1	450	0	450	NA	NA	69	4.5	NA	4+4	4	1	1	NA	NA	NA	NA	NA	NA	NA	NA	NA	NA	4+4	4	NA	NA	NA	NA	NA	NA	NA	NA	NA	Radiotherapy
1124542	63126898	1	268	0	268	NA	NA	78	9.2	NA	3+4	2	0	0	NA	NA	NA	NA	NA	NA	NA	NA	NA	NA	3+4	2	NA	NA	NA	NA	NA	NA	NA	NA	NA	Radiotherapy
1124574	63127065	1	292	0	292	NA	NA	78	7.7	NA	3+4	2	0	0	NA	NA	NA	NA	NA	NA	NA	NA	NA	NA	3+4	2	NA	NA	NA	NA	NA	NA	NA	NA	NA	Radiotherapy
1124640	63128011	1	182	0	182	NA	NA	73	4.3	NA	3+4	2	0	0	NA	NA	NA	NA	NA	NA	NA	NA	NA	NA	3+4	2	NA	NA	NA	NA	NA	NA	NA	NA	NA	Radiotherapy
1124943	63133075	1	182	0	182	NA	NA	84	31.8	NA	5+4	5	1	1	NA	NA	NA	NA	NA	NA	NA	NA	NA	NA	5+4	5	NA	NA	NA	NA	NA	NA	NA	NA	NA	Radiotherapy
1125185	63136315	1	85	0	85	NA	NA	67	27.2	NA	4+4	4	1	1	NA	NA	NA	NA	NA	NA	NA	NA	NA	NA	4+4	4	NA	NA	NA	NA	NA	NA	NA	NA	NA	Radiotherapy
1125401	63139124	1	304	0	304	NA	NA	70	6.7	NA	3+4	2	0	0	NA	NA	NA	NA	NA	NA	NA	NA	NA	NA	3+4	2	NA	NA	NA	NA	NA	NA	NA	NA	NA	Radiotherapy
1125839	63146295	1	231	0	231	NA	NA	81	23.8	NA	4+4	4	1	1	NA	NA	NA	NA	NA	NA	NA	NA	NA	NA	4+4	4	NA	NA	NA	NA	NA	NA	NA	NA	NA	Radiotherapy
1126159	63150796	1	268	0	268	NA	NA	79	6.4	NA	4+4	4	1	1	NA	NA	NA	NA	NA	NA	NA	NA	NA	NA	4+4	4	NA	NA	NA	NA	NA	NA	NA	NA	NA	Radiotherapy
1126239	63152011	1	365	0	365	NA	NA	66	5	NA	3+3	1	0	0	NA	NA	NA	NA	NA	NA	NA	NA	NA	NA	3+3	1	NA	NA	NA	NA	NA	NA	NA	NA	NA	Radiotherapy
1126377	63153463	1	73	0	73	NA	NA	69	13.6	NA	5+4	5	1	1	NA	NA	NA	NA	NA	NA	NA	NA	NA	NA	5+4	5	NA	NA	NA	NA	NA	NA	NA	NA	NA	Radiotherapy
1127183	63162908	1	219	0	219	NA	NA	70	9.8	NA	3+4	2	0	0	NA	NA	NA	NA	NA	NA	NA	NA	NA	NA	3+4	2	NA	NA	NA	NA	NA	NA	NA	NA	NA	Radiotherapy
1127688	63171987	1	353	0	353	NA	NA	78	6.6	NA	3+4	2	0	0	NA	NA	NA	NA	NA	NA	NA	NA	NA	NA	3+4	2	NA	NA	NA	NA	NA	NA	NA	NA	NA	Radiotherapy
1127887	63174241	1	207	0	207	NA	NA	83	4.8	NA	3+4	2	0	0	NA	NA	NA	NA	NA	NA	NA	NA	NA	NA	3+4	2	NA	NA	NA	NA	NA	NA	NA	NA	NA	Radiotherapy
1128094	63175319	1	268	0	268	NA	NA	56	98	NA	5+4	5	1	1	NA	NA	NA	NA	NA	NA	NA	NA	NA	NA	5+4	5	NA	NA	NA	NA	NA	NA	NA	NA	NA	Radiotherapy
1128566	63179327	1	219	0	219	NA	NA	71	10.3	NA	3+4	2	0	0	NA	NA	NA	NA	NA	NA	NA	NA	NA	NA	3+4	2	NA	NA	NA	NA	NA	NA	NA	NA	NA	Radiotherapy
1128618	63179533	1	134	0	134	NA	NA	70	10.8	NA	3+3	1	0	0	NA	NA	NA	NA	NA	NA	NA	NA	NA	NA	3+3	1	NA	NA	NA	NA	NA	NA	NA	NA	NA	Radiotherapy
1128864	63180756	1	195	0	195	NA	NA	70	4.2	NA	4+3	3	1	0	NA	NA	NA	NA	NA	NA	NA	NA	NA	NA	4+3	3	NA	NA	NA	NA	NA	NA	NA	NA	NA	Radiotherapy
1129535	63184765	1	122	0	122	NA	NA	62	42.2	NA	4+4	4	1	1	NA	NA	NA	NA	NA	NA	NA	NA	NA	NA	4+4	4	NA	NA	NA	NA	NA	NA	NA	NA	NA	Radiotherapy
1129928	63187087	1	122	0	122	NA	NA	78	9	NA	3+4	2	0	0	NA	NA	NA	NA	NA	NA	NA	NA	NA	NA	3+4	2	NA	NA	NA	NA	NA	NA	NA	NA	NA	Radiotherapy
1129974	63187968	1	268	0	268	NA	NA	61	10.7	NA	4+3	3	1	0	NA	NA	NA	NA	NA	NA	NA	NA	NA	NA	4+3	3	NA	NA	NA	NA	NA	NA	NA	NA	NA	Radiotherapy
1130259	63193315	1	182	0	182	NA	NA	68	98	NA	4+4	4	1	1	NA	NA	NA	NA	NA	NA	NA	NA	NA	NA	4+4	4	NA	NA	NA	NA	NA	NA	NA	NA	NA	Radiotherapy
1130414	63195704	1	61	0	61	NA	NA	70	13.7	NA	4+4	4	1	1	NA	NA	NA	NA	NA	NA	NA	NA	NA	NA	4+4	4	NA	NA	NA	NA	NA	NA	NA	NA	NA	Radiotherapy
1131366	63206160	1	61	0	61	NA	NA	71	18	NA	4+4	4	1	1	NA	NA	NA	NA	NA	NA	NA	NA	NA	NA	4+4	4	NA	NA	NA	NA	NA	NA	NA	NA	NA	Radiotherapy
1132396	63221599	1	182	0	182	NA	NA	66	5.3	NA	3+3	1	0	0	NA	NA	NA	NA	NA	NA	NA	NA	NA	NA	3+3	1	NA	NA	NA	NA	NA	NA	NA	NA	NA	Radiotherapy
1133728	63238819	1	49	0	49	NA	NA	74	42.9	NA	3+4	2	0	0	NA	NA	NA	NA	NA	NA	NA	NA	NA	NA	3+4	2	NA	NA	NA	NA	NA	NA	NA	NA	NA	Radiotherapy
1134247	63252211	1	158	1	158	NA	NA	76	12.3	NA	4+4	4	1	1	NA	NA	NA	NA	NA	NA	NA	NA	NA	NA	4+4	4	NA	NA	NA	NA	NA	NA	NA	NA	NA	Radiotherapy
1134601	63258032	1	85	0	85	NA	NA	68	8.9	NA	4+3	3	1	0	NA	NA	NA	NA	NA	NA	NA	NA	NA	NA	4+3	3	NA	NA	NA	NA	NA	NA	NA	NA	NA	Radiotherapy
1135813	63283683	1	158	0	158	NA	NA	70	28.8	NA	5+4	5	1	1	NA	NA	NA	NA	NA	NA	NA	NA	NA	NA	5+4	5	NA	NA	NA	NA	NA	NA	NA	NA	NA	Radiotherapy
1135892	63286700	1	110	0	110	NA	NA	73	2.4	NA	4+4	4	1	1	NA	NA	NA	NA	NA	NA	NA	NA	NA	NA	4+4	4	NA	NA	NA	NA	NA	NA	NA	NA	NA	Radiotherapy
1136235	63300823	1	182	0	182	NA	NA	73	13	NA	5+4	5	1	1	NA	NA	NA	NA	NA	NA	NA	NA	NA	NA	5+4	5	NA	NA	NA	NA	NA	NA	NA	NA	NA	Radiotherapy
1137222	63361382	1	730	0	730	NA	NA	74	25.1	NA	4+3	3	1	0	NA	NA	NA	NA	NA	NA	NA	NA	NA	NA	4+3	3	NA	NA	NA	NA	NA	NA	NA	NA	NA	Radiotherapy
1096348	62668189	1	572	0	572	NA	NA	88	12	NA	3+4	2	0	0	NA	NA	NA	NA	NA	NA	NA	NA	NA	NA	3+4	2	NA	NA	NA	NA	NA	NA	NA	NA	NA	None
1113682	62964479	1	304	0	304	NA	NA	67	9	NA	4+4	4	1	1	NA	NA	NA	NA	NA	NA	NA	NA	NA	NA	4+4	4	NA	NA	NA	NA	NA	NA	NA	NA	NA	None
1116286	63003552	1	742	0	742	NA	NA	86	4.4	NA	3+4	2	0	0	NA	NA	NA	NA	NA	NA	NA	NA	NA	NA	3+4	2	NA	NA	NA	NA	NA	NA	NA	NA	NA	None
1116840	63012254	1	219	1	219	NA	NA	80	32.9	NA	4+5	5	1	1	NA	NA	NA	NA	NA	NA	NA	NA	NA	NA	4+5	5	NA	NA	NA	NA	NA	NA	NA	NA	NA	None
1119649	63054331	1	438	1	438	NA	NA	83	55.8	NA	5+4	5	1	1	NA	NA	NA	NA	NA	NA	NA	NA	NA	NA	5+4	5	NA	NA	NA	NA	NA	NA	NA	NA	NA	None
1120196	63064735	1	450	0	450	NA	NA	76	25.1	NA	5+4	5	1	1	NA	NA	NA	NA	NA	NA	NA	NA	NA	NA	5+4	5	NA	NA	NA	NA	NA	NA	NA	NA	NA	None
1120209	63064965	1	134	0	134	NA	NA	87	7.3	NA	4+4	4	1	1	NA	NA	NA	NA	NA	NA	NA	NA	NA	NA	4+4	4	NA	NA	NA	NA	NA	NA	NA	NA	NA	None
1120338	63067488	1	426	1	426	NA	NA	75	2.5	NA	5+4	5	1	1	NA	NA	NA	NA	NA	NA	NA	NA	NA	NA	5+4	5	NA	NA	NA	NA	NA	NA	NA	NA	NA	None
1121308	63080305	1	377	0	377	NA	NA	73	4.9	NA	5+4	5	1	1	NA	NA	NA	NA	NA	NA	NA	NA	NA	NA	5+4	5	NA	NA	NA	NA	NA	NA	NA	NA	NA	None
1122362	63096020	1	170	1	170	NA	NA	86	98	NA	5+4	5	1	1	NA	NA	NA	NA	NA	NA	NA	NA	NA	NA	5+4	5	NA	NA	NA	NA	NA	NA	NA	NA	NA	None
1123279	63111394	1	341	0	341	NA	NA	67	23.3	NA	4+4	4	1	1	NA	NA	NA	NA	NA	NA	NA	NA	NA	NA	4+4	4	NA	NA	NA	NA	NA	NA	NA	NA	NA	None
1124264	63123298	1	438	0	438	NA	NA	82	7.6	NA	4+4	4	1	1	NA	NA	NA	NA	NA	NA	NA	NA	NA	NA	4+4	4	NA	NA	NA	NA	NA	NA	NA	NA	NA	None
1124305	63123886	1	365	1	365	NA	NA	78	98	NA	4+4	4	1	1	NA	NA	NA	NA	NA	NA	NA	NA	NA	NA	4+4	4	NA	NA	NA	NA	NA	NA	NA	NA	NA	None
1124365	63124782	1	36	0	36	NA	NA	75	13	NA	4+4	4	1	1	NA	NA	NA	NA	NA	NA	NA	NA	NA	NA	4+4	4	NA	NA	NA	NA	NA	NA	NA	NA	NA	None
1124571	63127054	1	12	0	12	NA	NA	73	5.6	NA	3+4	2	0	0	NA	NA	NA	NA	NA	NA	NA	NA	NA	NA	3+4	2	NA	NA	NA	NA	NA	NA	NA	NA	NA	None
1124964	63133351	1	426	1	426	NA	NA	74	7.7	NA	4+4	4	1	1	NA	NA	NA	NA	NA	NA	NA	NA	NA	NA	4+4	4	NA	NA	NA	NA	NA	NA	NA	NA	NA	None
1125188	63136337	1	499	1	499	NA	NA	81	9.1	NA	4+4	4	1	1	NA	NA	NA	NA	NA	NA	NA	NA	NA	NA	4+4	4	NA	NA	NA	NA	NA	NA	NA	NA	NA	None
1125570	63141275	1	231	1	231	NA	NA	53	98	NA	5+4	5	1	1	NA	NA	NA	NA	NA	NA	NA	NA	NA	NA	5+4	5	NA	NA	NA	NA	NA	NA	NA	NA	NA	None
1125883	63146616	1	365	0	365	NA	NA	71	14.2	NA	3+4	2	0	0	NA	NA	NA	NA	NA	NA	NA	NA	NA	NA	3+4	2	NA	NA	NA	NA	NA	NA	NA	NA	NA	None
1125902	63146881	1	182	0	182	NA	NA	63	98	NA	4+4	4	1	1	NA	NA	NA	NA	NA	NA	NA	NA	NA	NA	4+4	4	NA	NA	NA	NA	NA	NA	NA	NA	NA	None
1125929	63147343	1	207	1	207	NA	NA	83	5.4	NA	3+4	2	0	0	NA	NA	NA	NA	NA	NA	NA	NA	NA	NA	3+4	2	NA	NA	NA	NA	NA	NA	NA	NA	NA	None
1126064	63149447	1	182	0	182	NA	NA	67	7.2	NA	5+4	5	1	1	NA	NA	NA	NA	NA	NA	NA	NA	NA	NA	5+4	5	NA	NA	NA	NA	NA	NA	NA	NA	NA	None
1126196	63151404	1	170	0	170	NA	NA	80	14.3	NA	3+4	2	0	0	NA	NA	NA	NA	NA	NA	NA	NA	NA	NA	3+4	2	NA	NA	NA	NA	NA	NA	NA	NA	NA	None
1126534	63155818	1	377	0	377	NA	NA	85	6.8	NA	3+4	2	0	0	NA	NA	NA	NA	NA	NA	NA	NA	NA	NA	3+4	2	NA	NA	NA	NA	NA	NA	NA	NA	NA	None
1126664	63156823	1	560	1	560	NA	NA	70	3.5	NA	3+4	2	0	0	NA	NA	NA	NA	NA	NA	NA	NA	NA	NA	3+4	2	NA	NA	NA	NA	NA	NA	NA	NA	NA	None
1126680	63156851	1	219	1	219	NA	NA	71	30.4	NA	5+4	5	1	1	NA	NA	NA	NA	NA	NA	NA	NA	NA	NA	5+4	5	NA	NA	NA	NA	NA	NA	NA	NA	NA	None
1126739	63156973	1	280	1	280	NA	NA	84	5.3	NA	3+3	1	0	0	NA	NA	NA	NA	NA	NA	NA	NA	NA	NA	3+3	1	NA	NA	NA	NA	NA	NA	NA	NA	NA	None
1126896	63158596	1	219	0	219	NA	NA	74	7.4	NA	3+4	2	0	0	NA	NA	NA	NA	NA	NA	NA	NA	NA	NA	3+4	2	NA	NA	NA	NA	NA	NA	NA	NA	NA	None
1126919	63158827	1	49	0	49	NA	NA	72	98	NA	5+4	5	1	1	NA	NA	NA	NA	NA	NA	NA	NA	NA	NA	5+4	5	NA	NA	NA	NA	NA	NA	NA	NA	NA	None
1126941	63159072	1	85	1	85	NA	NA	81	10.8	NA	4+4	4	1	1	NA	NA	NA	NA	NA	NA	NA	NA	NA	NA	4+4	4	NA	NA	NA	NA	NA	NA	NA	NA	NA	None
1127092	63161393	1	49	0	49	NA	NA	69	36	NA	3+4	2	0	0	NA	NA	NA	NA	NA	NA	NA	NA	NA	NA	3+4	2	NA	NA	NA	NA	NA	NA	NA	NA	NA	None
1127108	63161640	1	24	0	24	NA	NA	74	13.7	NA	4+4	4	1	1	NA	NA	NA	NA	NA	NA	NA	NA	NA	NA	4+4	4	NA	NA	NA	NA	NA	NA	NA	NA	NA	None
1127215	63163551	1	146	0	146	NA	NA	71	6.2	NA	4+4	4	1	1	NA	NA	NA	NA	NA	NA	NA	NA	NA	NA	4+4	4	NA	NA	NA	NA	NA	NA	NA	NA	NA	None
1127359	63166577	1	328	0	328	NA	NA	73	7	NA	3+4	2	0	0	NA	NA	NA	NA	NA	NA	NA	NA	NA	NA	3+4	2	NA	NA	NA	NA	NA	NA	NA	NA	NA	None
1127516	63169344	1	182	0	182	NA	NA	73	7.4	NA	5+4	5	1	1	NA	NA	NA	NA	NA	NA	NA	NA	NA	NA	5+4	5	NA	NA	NA	NA	NA	NA	NA	NA	NA	None
1127712	63172403	1	231	0	231	NA	NA	65	4.9	NA	3+4	2	0	0	NA	NA	NA	NA	NA	NA	NA	NA	NA	NA	3+4	2	NA	NA	NA	NA	NA	NA	NA	NA	NA	None
1127870	63174050	1	219	0	219	NA	NA	72	9.6	NA	3+4	2	0	0	NA	NA	NA	NA	NA	NA	NA	NA	NA	NA	3+4	2	NA	NA	NA	NA	NA	NA	NA	NA	NA	None
1128017	63174613	1	195	0	195	NA	NA	86	27.8	NA	3+4	2	0	0	NA	NA	NA	NA	NA	NA	NA	NA	NA	NA	3+4	2	NA	NA	NA	NA	NA	NA	NA	NA	NA	None
1128403	63178675	1	97	1	97	NA	NA	77	24	NA	5+4	5	1	1	NA	NA	NA	NA	NA	NA	NA	NA	NA	NA	5+4	5	NA	NA	NA	NA	NA	NA	NA	NA	NA	None
1128406	63178682	1	110	0	110	NA	NA	70	8.7	NA	3+3	1	0	0	NA	NA	NA	NA	NA	NA	NA	NA	NA	NA	3+3	1	NA	NA	NA	NA	NA	NA	NA	NA	NA	None
1128991	63181067	1	122	0	122	NA	NA	69	5.1	NA	4+4	4	1	1	NA	NA	NA	NA	NA	NA	NA	NA	NA	NA	4+4	4	NA	NA	NA	NA	NA	NA	NA	NA	NA	None
1129221	63182975	1	12	0	12	NA	NA	61	10.9	NA	3+3	1	0	0	NA	NA	NA	NA	NA	NA	NA	NA	NA	NA	3+3	1	NA	NA	NA	NA	NA	NA	NA	NA	NA	None
1129733	63185279	1	24	0	24	NA	NA	61	11.9	NA	3+3	1	0	0	NA	NA	NA	NA	NA	NA	NA	NA	NA	NA	3+3	1	NA	NA	NA	NA	NA	NA	NA	NA	NA	None
1129957	63187628	1	548	0	548	NA	NA	60	9.9	NA	3+3	1	0	0	NA	NA	NA	NA	NA	NA	NA	NA	NA	NA	3+3	1	NA	NA	NA	NA	NA	NA	NA	NA	NA	None
1130056	63189741	1	256	1	256	NA	NA	82	10.8	NA	3+3	1	0	0	NA	NA	NA	NA	NA	NA	NA	NA	NA	NA	3+3	1	NA	NA	NA	NA	NA	NA	NA	NA	NA	None
1130108	63190571	1	170	0	170	NA	NA	78	7.4	NA	3+3	1	0	0	NA	NA	NA	NA	NA	NA	NA	NA	NA	NA	3+3	1	NA	NA	NA	NA	NA	NA	NA	NA	NA	None
1130189	63192259	1	170	0	170	NA	NA	77	47	NA	4+3	3	1	0	NA	NA	NA	NA	NA	NA	NA	NA	NA	NA	4+3	3	NA	NA	NA	NA	NA	NA	NA	NA	NA	None
1130284	63193731	1	12	0	12	NA	NA	72	6	NA	3+3	1	0	0	NA	NA	NA	NA	NA	NA	NA	NA	NA	NA	3+3	1	NA	NA	NA	NA	NA	NA	NA	NA	NA	None
1130372	63195192	1	61	0	61	NA	NA	85	42.1	NA	3+4	2	0	0	NA	NA	NA	NA	NA	NA	NA	NA	NA	NA	3+4	2	NA	NA	NA	NA	NA	NA	NA	NA	NA	None
1130686	63196823	1	24	1	24	NA	NA	84	98	NA	4+4	4	1	1	NA	NA	NA	NA	NA	NA	NA	NA	NA	NA	4+4	4	NA	NA	NA	NA	NA	NA	NA	NA	NA	None
1130833	63198706	1	158	0	158	NA	NA	72	5.2	NA	4+4	4	1	1	NA	NA	NA	NA	NA	NA	NA	NA	NA	NA	4+4	4	NA	NA	NA	NA	NA	NA	NA	NA	NA	None
1130994	63201321	1	73	1	73	NA	NA	77	11.7	NA	4+3	3	1	0	NA	NA	NA	NA	NA	NA	NA	NA	NA	NA	4+3	3	NA	NA	NA	NA	NA	NA	NA	NA	NA	None
1130996	63201370	1	110	0	110	NA	NA	69	7.6	NA	3+3	1	0	0	NA	NA	NA	NA	NA	NA	NA	NA	NA	NA	3+3	1	NA	NA	NA	NA	NA	NA	NA	NA	NA	None
1131228	63204115	1	633	0	633	NA	NA	73	24.2	NA	4+4	4	1	1	NA	NA	NA	NA	NA	NA	NA	NA	NA	NA	4+4	4	NA	NA	NA	NA	NA	NA	NA	NA	NA	None
1131465	63207339	1	243	0	243	NA	NA	62	8.4	NA	3+3	1	0	0	NA	NA	NA	NA	NA	NA	NA	NA	NA	NA	3+3	1	NA	NA	NA	NA	NA	NA	NA	NA	NA	None
1131694	63209039	1	85	0	85	NA	NA	65	26.8	NA	5+4	5	1	1	NA	NA	NA	NA	NA	NA	NA	NA	NA	NA	5+4	5	NA	NA	NA	NA	NA	NA	NA	NA	NA	None
1131949	63213350	1	158	0	158	NA	NA	85	81.2	NA	3+4	2	0	0	NA	NA	NA	NA	NA	NA	NA	NA	NA	NA	3+4	2	NA	NA	NA	NA	NA	NA	NA	NA	NA	None
1132371	63221219	1	49	0	49	NA	NA	62	6.3	NA	3+4	2	0	0	NA	NA	NA	NA	NA	NA	NA	NA	NA	NA	3+4	2	NA	NA	NA	NA	NA	NA	NA	NA	NA	None
1132630	63224194	1	61	0	61	NA	NA	62	10	NA	3+3	1	0	0	NA	NA	NA	NA	NA	NA	NA	NA	NA	NA	3+3	1	NA	NA	NA	NA	NA	NA	NA	NA	NA	None
1132772	63226155	1	73	1	73	NA	NA	83	98	NA	5+4	5	1	1	NA	NA	NA	NA	NA	NA	NA	NA	NA	NA	5+4	5	NA	NA	NA	NA	NA	NA	NA	NA	NA	None
1133053	63230074	1	36	0	36	NA	NA	63	3	NA	3+3	1	0	0	NA	NA	NA	NA	NA	NA	NA	NA	NA	NA	3+3	1	NA	NA	NA	NA	NA	NA	NA	NA	NA	None
1133122	63230990	1	24	0	24	NA	NA	79	56.8	NA	4+3	3	1	0	NA	NA	NA	NA	NA	NA	NA	NA	NA	NA	4+3	3	NA	NA	NA	NA	NA	NA	NA	NA	NA	None
1133281	63233638	1	268	1	268	NA	NA	83	29.5	NA	5+4	5	1	1	NA	NA	NA	NA	NA	NA	NA	NA	NA	NA	5+4	5	NA	NA	NA	NA	NA	NA	NA	NA	NA	None
1133360	63234306	1	24	0	24	NA	NA	63	6.2	NA	4+3	3	1	0	NA	NA	NA	NA	NA	NA	NA	NA	NA	NA	4+3	3	NA	NA	NA	NA	NA	NA	NA	NA	NA	None
1133760	63239517	1	280	0	280	NA	NA	64	6.5	NA	4+3	3	1	0	NA	NA	NA	NA	NA	NA	NA	NA	NA	NA	4+3	3	NA	NA	NA	NA	NA	NA	NA	NA	NA	None
1133778	63239940	1	182	0	182	NA	NA	63	56.3	NA	3+4	2	0	0	NA	NA	NA	NA	NA	NA	NA	NA	NA	NA	3+4	2	NA	NA	NA	NA	NA	NA	NA	NA	NA	None
1133844	63241280	1	122	0	122	NA	NA	82	12.3	NA	3+3	1	0	0	NA	NA	NA	NA	NA	NA	NA	NA	NA	NA	3+3	1	NA	NA	NA	NA	NA	NA	NA	NA	NA	None
1133901	63242901	1	36	1	36	NA	NA	65	98	NA	5+4	5	1	1	NA	NA	NA	NA	NA	NA	NA	NA	NA	NA	5+4	5	NA	NA	NA	NA	NA	NA	NA	NA	NA	None
1133914	63243255	1	12	0	12	NA	NA	61	63	NA	5+4	5	1	1	NA	NA	NA	NA	NA	NA	NA	NA	NA	NA	5+4	5	NA	NA	NA	NA	NA	NA	NA	NA	NA	None
1133922	63243556	1	85	1	85	NA	NA	71	7.7	NA	3+3	1	0	0	NA	NA	NA	NA	NA	NA	NA	NA	NA	NA	3+3	1	NA	NA	NA	NA	NA	NA	NA	NA	NA	None
1134014	63247725	1	207	0	207	NA	NA	62	10.1	NA	3+3	1	0	0	NA	NA	NA	NA	NA	NA	NA	NA	NA	NA	3+3	1	NA	NA	NA	NA	NA	NA	NA	NA	NA	None
1134022	63248114	1	207	0	207	NA	NA	83	3.8	NA	4+3	3	1	0	NA	NA	NA	NA	NA	NA	NA	NA	NA	NA	4+3	3	NA	NA	NA	NA	NA	NA	NA	NA	NA	None
1134084	63250215	1	134	0	134	NA	NA	68	26.4	NA	4+3	3	1	0	NA	NA	NA	NA	NA	NA	NA	NA	NA	NA	4+3	3	NA	NA	NA	NA	NA	NA	NA	NA	NA	None
1134110	63250637	1	134	0	134	NA	NA	57	10.3	NA	3+3	1	0	0	NA	NA	NA	NA	NA	NA	NA	NA	NA	NA	3+3	1	NA	NA	NA	NA	NA	NA	NA	NA	NA	None
1134128	63250845	1	134	0	134	NA	NA	65	15.6	NA	3+4	2	0	0	NA	NA	NA	NA	NA	NA	NA	NA	NA	NA	3+4	2	NA	NA	NA	NA	NA	NA	NA	NA	NA	None
1134274	63252378	1	61	0	61	NA	NA	85	15	NA	4+3	3	1	0	NA	NA	NA	NA	NA	NA	NA	NA	NA	NA	4+3	3	NA	NA	NA	NA	NA	NA	NA	NA	NA	None
1134301	63252695	1	61	0	61	NA	NA	62	5.6	NA	3+3	1	0	0	NA	NA	NA	NA	NA	NA	NA	NA	NA	NA	3+3	1	NA	NA	NA	NA	NA	NA	NA	NA	NA	None
1134329	63253038	1	49	0	49	NA	NA	79	32.8	NA	4+4	4	1	1	NA	NA	NA	NA	NA	NA	NA	NA	NA	NA	4+4	4	NA	NA	NA	NA	NA	NA	NA	NA	NA	None
1134394	63253752	1	110	0	110	NA	NA	78	6.5	NA	3+3	1	0	0	NA	NA	NA	NA	NA	NA	NA	NA	NA	NA	3+3	1	NA	NA	NA	NA	NA	NA	NA	NA	NA	None
1134444	63254938	1	49	0	49	NA	NA	79	11	NA	3+4	2	0	0	NA	NA	NA	NA	NA	NA	NA	NA	NA	NA	3+4	2	NA	NA	NA	NA	NA	NA	NA	NA	NA	None
1134534	63256692	1	97	0	97	NA	NA	74	9	NA	3+3	1	0	0	NA	NA	NA	NA	NA	NA	NA	NA	NA	NA	3+3	1	NA	NA	NA	NA	NA	NA	NA	NA	NA	None
1134976	63265326	1	49	0	49	NA	NA	62	8.4	NA	3+3	1	0	0	NA	NA	NA	NA	NA	NA	NA	NA	NA	NA	3+3	1	NA	NA	NA	NA	NA	NA	NA	NA	NA	None
1135714	63281137	1	12	0	12	NA	NA	78	8.3	NA	4+3	3	1	0	NA	NA	NA	NA	NA	NA	NA	NA	NA	NA	4+3	3	NA	NA	NA	NA	NA	NA	NA	NA	NA	None
1136197	63299685	1	1046	1	1046	NA	NA	75	8.5	NA	3+3	1	0	0	NA	NA	NA	NA	NA	NA	NA	NA	NA	NA	3+3	1	NA	NA	NA	NA	NA	NA	NA	NA	NA	None
1136404	63312731	1	73	0	73	NA	NA	62	5.1	NA	3+3	1	0	0	NA	NA	NA	NA	NA	NA	NA	NA	NA	NA	3+3	1	NA	NA	NA	NA	NA	NA	NA	NA	NA	None
1137201	63358005	1	316	0	316	NA	NA	68	10.2	NA	3+4	2	0	0	NA	NA	NA	NA	NA	NA	NA	NA	NA	NA	3+4	2	NA	NA	NA	NA	NA	NA	NA	NA	NA	None
